# Supplementary material for: Multi-Omics Profiling Identifies Risk Hypoxia-Related Signatures for Ovarian Cancer Prognosis
Source: Front Immunol. 2021 Jul 19;12:645839. doi: 10.3389/fimmu.2021.645839 (PMC8327177; doi:10.3389/fimmu.2021.645839)
Supplement: Supplementary Table 1 — Amplification or deletion genes in high- and low-risk groups. [file Table_1.xlsx]

## Sheet: Amplification genes
cytoband	19q12	8q24.21	3q26.2	11q14.1	1p34.3	19q13.2	1q21.3	8q24.3	19p13.12	1q42.3	8q11.23	3q29	14q11.2	20q13.33	7q36.3	5p15.33	19p13.2	17q25.3	15q26.3	22q12.2	12p12.1	6p22.3	4p16.3	12p13.33	18q11.2	3q13.2	19p13.2	11q23.3	12q13.2	19p13.11	2q32.2	19q13.12	14q32.33	1q25.3	10q22.3	12p11.21	2p23.2	20p13	2q13	12q13.11	7q32.3	2q31.2	17q21.32	20q11.21	6p21.1	6q21	20q13.12	6p25.1	10q26.13
q value	3.0626e-58	4.4008e-71	3.4486e-49	1.8773e-17	3.3565e-16	2.9903e-18	2.3952e-14	3.4486e-49	1.9204e-20	9.7457e-10	4.0726e-09	3.251e-23	4.2616e-08	1.1041e-07	1.718e-06	3.9026e-05	5.6073e-17	7.4583e-05	8.7011e-05	0.00012747	7.8455e-06	4.3561e-06	0.00042981	0.0010339	0.0014701	0.002795	1.9845e-05	0.009323	0.0054116	2.4256e-05	5.1225e-05	1.0502e-11	0.023302	0.006705	0.026242	0.0023541	0.045708	0.054703	0.073778	0.040998	0.0076069	0.00044127	0.14348	0.14348	0.14804	0.15739	0.12829	0.0035992	0.22473
residual q value	1.6935e-53	2.4142e-51	8.4215e-40	1.8773e-17	3.3565e-16	7.4714e-14	8.8512e-14	2.7255e-13	3.5126e-10	9.7457e-10	4.0726e-09	2.7622e-08	4.2616e-08	1.7489e-07	3.5921e-05	3.9026e-05	6.0444e-05	7.4583e-05	8.7011e-05	0.00012747	0.0001522	0.00029366	0.00042981	0.0010339	0.0014701	0.002795	0.0079345	0.009323	0.011134	0.013908	0.015356	0.021548	0.023302	0.025191	0.026242	0.039557	0.045708	0.054703	0.073778	0.099666	0.1303	0.1412	0.14348	0.14348	0.15274	0.15739	0.18979	0.21369	0.22473
wide peak boundaries	chr19:30306821-30333089	chr8:128675153-129807537	chr3:168636617-168791079	chr11:77882861-77928035	chr1:39697713-40258958	chr19:39762027-39945515	chr1:150342696-151099860	chr8:144486368-146364022	chr19:15306721-15446576	chr1:234597693-235081344	chr8:55176572-55364214	chr3:195137303-198022430	chr14:21434805-21612458	chr20:60881536-60907155	chr7:148588276-159138663	chr5:1-1334042	chr19:13077366-13196679	chr17:76077895-81195210	chr15:98678764-102531392	chr22:30113489-31018951	chr12:24880663-25712073	chr6:18283790-20119985	chr4:1733551-1820506	chr12:1-4499350	chr18:22438338-24417924	chr3:111840611-114501107	chr19:10218960-10459281	chr11:121165093-121238285	chr12:56370699-56560346	chr19:19113972-19334119	chr2:190097992-191343181	chr19:35541120-35826089	chr14:103527397-107349540	chr1:180516455-180587162	chr10:79299030-79822694	chr12:31698041-32644186	chr2:28653728-28982826	chr20:1-2122273	chr2:113908087-114133823	chr12:45848277-47004768	chr7:131231518-131300898	chr2:178472328-178543918	chr17:46498229-46671815	chr20:30167682-30356590	chr6:36522488-44774065	chr6:106980414-107327824	chr20:45842537-46098110	chr6:1-14877090	chr10:122050027-135534747
genes in wide peak	CCNE1	hsa-mir-1208	[MECOM]	GAB2	BMP8B	RPS16	hsa-mir-4257	hsa-mir-1234	NOTCH3	TARBP1	[SOX17]	hsa-mir-922	SLC39A2	LAMA5	hsa-mir-595	SDHA	NFIX	hsa-mir-3186	hsa-mir-1302-10	LIF	BCAT1	hsa-mir-548a-1	FGFR3	CACNA1C	SS18	hsa-mir-568	hsa-mir-4322	SC5DL	ERBB3	NCAN	MSTN	CD22	hsa-mir-203	[XPR1]	KCNMA1	BICD1	PPP1CB	CSNK2A1	PAX8	SCAF11	PODXL	PDE11A	hsa-mir-10a	hsa-mir-3193	BYSL	hsa-mir-587	ZMYND8	BMP6	hsa-mir-202
		hsa-mir-1207		USP35	PABPC4	SUPT5H	ARNT	hsa-mir-939	BRD4	IRF2BP2		hsa-mir-570	ZNF219	ADRM1	hsa-mir-153-2	SLC9A3	DAND5	hsa-mir-1250	ALDH1A3	OSM	KRAS	ID4	LETM1	CCND2	TAF4B	ATP6V1A	DNMT1		MYL6	MEF2BNB-MEF2B	INPP1	HPN	AKT1		RPS24	C12orf35	PLB1	FKBP1A	PSD4	SLC38A2		TTC30A	HOXB1	BCL2L1	CCND3	AIM1	LOC100131496	BPHL	hsa-mir-378c
		hsa-mir-1205		KCTD21	PPIE	ZFP36	CTSK	hsa-mir-661	EPHX3	LINC00184		APOD	ARHGEF40		hsa-mir-671	TERT		ACTG1	IGF1R	TCN2	LRMP	MBOAT1	TACC3	FKBP4	ZNF521	DRD3	ICAM1		PA2G4	RFXANK	PMS1	MAG	CKB		DLG5	DENND5B		PDYN	LOC654433	SLC38A1			HOXB2	ID1	CDC5L	QRSL1		DSP	hsa-mir-4297
		hsa-mir-1204			MACF1	GMFG	CTSS	hsa-mir-937		LOC100506795		BDH1	NDRG2		hsa-mir-1975	TRIP13		BIRC5	MEF2A	MTMR3	CASC1	RNF144B		FOXM1	PSMA8	CD200	ICAM3		RAB5B	SUGP2	HIBCH	FXYD1	CRIP1		POLR3A	AMN1		SOX12		ARID2			HOXB3	TPX2	CDKN1A	RTN4IP1		EDN1	hsa-mir-4296
		MYC			HEYL	PAF1	ECM1	CYC1		LOC100506810		DLG1	METTL17		ABP1	PDCD6		ARHGDIA	PCSK6	GAL3ST1	LYRM5	MIR548A1		NINJ2	KCTD1	ZNF80	ICAM4		RPL41	TMEM161A	SLC40A1	FXYD3	CRIP2		LOC100128292	METTL20		TCF15		LOC400027			HOXB4	COX4I2	DNAH8	LOC100422737		SERPINB1	ACADSB
		PVT1			HPCAL4	SAMD4B	ENSA	EEF1D				MFI2	RNASE7		CDK5	SLC12A7		CD7	SNRPA1	SF3A1	IFLTD1			RAD52	LOC728606	C3orf17	P2RY11		RPS26	ARMC6	ASNSD1	USF2	EIF5			H3F3C		PSMF1					HOXB5	MIR3193	SLC29A1			F13A1	ADAM8
		MIR1205			OXCT2	MED29	MCL1	GPT				MUC4	TPPP2		DPP6	TPPP		CSNK1D	CHSY1	PES1	C12orf77			KDM5A		ZBTB20	ICAM5		SMARCC2	NR2C2AP	MFSD6	LSR	ELK2AP					SNPH					SKAP1		GLO1			FOXF2	BNIP3
		MIR1206			NT5C1A	LRFN1	ANXA9	GRINA				PAK2	RNASE8		EN2	EXOC3		SLC25A10	SYNM	SEC14L2				SLC6A12		GTPBP8	EIF3G		SUOX	SLC25A42	OSGEPL1	FXYD7	BRF1					SIRPB1					LOC404266		GLP1R			FOXC1	CTBP2
		MIR1207			BMP8A	PLEKHG2	SETDB1	HSF1				PCYT1A	RNASE13		GBX1	PP7080		FASN	OR4F4	UQCR10				SLC6A13		GRAMD1C	S1PR2		ESYT1	MEF2BNB	WDR75	FXYD5	JAG2					RBCK1					MIR10A		GUCA1A			GCNT2	CYP2E1
		MIR1204			KIAA0754	IL29	MLLT11	TONSL				PPP1R2	C14orf176		MNX1	CEP72		GAA	LINS	MTFP1				TEAD4		SIDT1	MRPL4		IKZF4	MEF2B	C2orf88	HAMP	KLC1					SDCBP2							GUCA1B			GMDS	DMBT1
		MIR1208			SNORA55	MIR4530	RPRD2	PLEC				RPL35A			HTR5A	AHRR		GCGR	SELS	ZMAT5				TULP3		SLC35A5	PPAN		ZC3H10		ORMDL1	FAM187B	MARK3					ANGPT4							HSP90AB1			HIVEP1	DOCK1
					PPIEL		CERS2	RPL8				TFRC			INSIG1	BRD9		UTS2R	TTC23	TBC1D10A				FGF23		WDR52	FDX1L		MYL6B		ANKAR	LGI4	TNFAIP2					TMEM74B							MDFI			IRF4	ECHS1
							ADAMTSL4	TSTA3				KIAA0226			KCNH2	ZDHHC11		GPS1	LRRK1	ASCC2				TSPAN9		KIAA1407	RAVER1					LOC100128675	XRCC3					SIRPG							MEA1			MAK	FGFR2
							C1orf56	ZNF7				TNK2			NOS3	CLPTM1L		FOXK2	TM2D3	KIAA1656				ERC1		ATG3	PPAN-P2RY11						ADAM6					NSFL1C							MOCS1			NEDD9	GPR26
							GOLPH3L	ZNF16				NCBP2			PTPRN2	NKD2		LGALS3BP	TARSL2	HORMAD2				ITFG2		QTRTD1	SNORD105B						MTA1					TRIB3							NFKBIE			NQO2	HMX2
							FAM63A	DGAT1				ACAP2			RARRES2	C5orf55		MAFG	LRRC28	CABP7				PRMT8		NAA50	ZGLP1						BAG5					NRSN2							NFYA			SERPINB6	INPP5A
							CDC42SE1	GPAA1				UBXN7			RHEB	CCDC127		NPTX1	ASB7	RNF215				PARP11		BOC	MIR4322						C14orf2					DEFB126							PEX6			SERPINB9	MGMT
							PRUNE	FOXH1				PIGX			SHH	PLEKHG4B		P4HB	LYSMD4	SEC14L3				C12orf5		CD200R1							KIAA0125					FAM110A							PGC			RREB1	MKI67
							TARS2	RECQL4				PIGZ			SLC4A2	SLC6A19		PDE6G	PGPEP1L	SEC14L4				WNK1		CCDC80							SIVA1					ZCCHC3							PIM1			SSR1	OAT
							HORMAD1	LRRC14				IQCG			SMARCD3	SLC6A18		PYCR1	ADAMTS17	SDC4P				ADIPOR2		BTLA							PACS2					SCRT2							POLH			TFAP2A	HTRA1
							GABPB2	ZNF623				FYTTD1			VIPR2	LRRC14B		PCYT2	DNM1P46	CCDC157				WNT5B		SPICE1							PPP1R13B					C20orf54							PPP2R5D			TUBB2A	PTPRE
							BNIPL	PUF60				LRCH3			XRCC2	LOC100506688		RAC3	CERS3	GATSL3				C12orf32		TIGIT							KIF26A					TBC1D20							PTK7			RIPK1	UROS
							MIR4257	ZC3H3				CEP19			ZNF212	MIR4457		RFNG	FAM169B	SEC14L6				NRIP2		KIAA2018							GPR132					SIRPD							PRPH2			PRPF4B	ADAM12
								BOP1				LMLN			ZNF282	MIR4456		MRPL12	WASH3P					CCDC77		ZDHHC23							CDCA4					C20orf96							SRSF3			GCM2	UTF1
								SCRIB				TM4SF19			ACCN3	MIR4635		SECTM1	FLJ42289					EFCAB4B		GCET2							INF2					SRXN1							SRF			CD83	BUB3
								FBXL6				ZDHHC19			PDIA4			SGSH	OR4F6					CACNA2D4		SLC9A10							ZFYVE21					DEFB127							TBCC			CDYL	FAM53B
								OPLAH				LOC152217			UBE3C			TBCD	OR4F15					FBXL14		CD200R1L							TMEM121					DEFB129							VEGFA			LY86	GLRX3
								COMMD5				RNF168			DNAJB6			TIMP2	FAM138E					DCP1B		MIR568							APOPT1					SIRPA							TFEB			EEF1E1	DPYSL4
								CPSF1				OSTalpha			ABCF2			TK1	GPCRLTM7					B4GALNT3		ZBTB20-AS1							BTBD6					STK35							KCNK5			RANBP9	TACC2
								CYHR1				FBXO45			FASTK			CBX4	DDX11L1					LOC283440		MIR4796							EXOC3L4					DEFB125							RNF8			ECI2	TUBGCP2
								VPS28				MUC20			ABCB8			DNAH17	DDX11L9					IQSEC3		MIR4446							AHNAK2					DEFB128							NCR2			FARS2	ATE1
								FAM203A				SENP5			PAXIP1			SOCS3	LOC100507472					LOC574538									TRMT61A					SIRPB2							MED20			RPP40	DUX4
								EXOSC4				LOC220729			SSPO			SLC16A3	MIR4714					LRTM2									TDRD9					RSPO4							POLR1C			SIRT5	FAM175B
								SLC39A4				TCTEX1D2			GIMAP2			SYNGR2						FAM138D									C14orf79					DEFB132							MAD2L1BP			FAM50B	C10orf137
								ZNF250				C3orf43			ZNF777			HGS						LOC100271702									PLD4					C20orf202							CUL7			SLC35B3	DUX2
								PYCRL				SDHAP1			TMEM176B			CYTH1						LOC100288778									ADSSL1					RAD21L1							C6orf108			TBC1D7	VENTX
								C8orf33				WDR53			REPIN1			PGS1						LOC100292680									LOC145216					LOC100289473							CNPY3			NRN1	CUZD1
								GPR172A				ANKRD18DP			PRKAG2			AATK						MIR3649									MGC23270					LOC100507495							FRS3			NOL7	CALY
								GSDMD				LRRC33			NUB1			EIF4A3						LOC100507424									NUDT14					FKBP1A-SDCBP2							SLC22A7			TMEM14C	CHST15
								ARHGAP39				LOC401109			CHPF2			ALYREF						LOC100652846									KIAA0284												APOBEC2			GFOD1	ZRANB1
								ZNF34				MIR570			NCAPG2			BAIAP2															C14orf80												CAPN11			ELOVL2	TTC40
								SHARPIN				SDHAP2			WDR60			RAB40B															LINC00226												FTSJD2			PAK1IP1	NSMCE4A
								EPPK1				FAM157A			GIMAP4			TMC6															LINC00221												CUL9			EXOC2	WDR11
								SCRT1				MIR922			GIMAP5			AZI1															ASPG												UBR2			WRNIP1	DHX32
								MAF1				MFI2-AS1			TMEM176A			FSCN2															TMEM179												DAAM2			DUSP22	PPP2R2D
								PARP10				LOC100507086			ACTR3B			NARF															C14orf180												KIAA0240			LYRM4	BCCIP
								TIGD5				TM4SF19-TCTEX1D2			ESYT2			DCXR															MIR203												MTCH1			SLC22A23	PLEKHA1
								PPP1R16A				MIR4797			ZNF398			ANAPC11															TEX22												ZNF318			MUTED	LHPP
								ZNF251							MLL3			SIRT7															SNORA28												YIPF3			CCDC90A	IKZF5
								KIFC2							GALNT11			CCDC40															ZBTB42												USP49			TXNDC5	C10orf88
								NAPRT1							LMBR1			NPLOC4															LOC100131366												GNMT			TMEM14B	LRRC27
								MFSD3							LINC00244			WDR45L															MIR3545												PRICKLE4			RIOK1	GPR123
								ADCK5							NOM1			CBX8															MIR4710												MRPL2			ADTRP	NKX6-2
								MAPK15							LRRC61			RPTOR																											PPIL1			FOXQ1	KNDC1
								ZNF707							ZNF767			BAHCC1																											TREM2			HUS1B	MTG1
								BREA2							TMUB1			USP36																											TREM1			SNRNP48	FANK1
								FAM83H							KRBA1			RNF213																											GTPBP2			C6orf195	SYCE1
								ZNF252							C7orf29			TNRC6C																											MRPS18A			PIP5K1P1	PRAP1
								TMED10P1							AGAP3			DUS1L																											MRPS10			RNF182	ZNF511
								C8orf77							C7orf13			FN3K																											TMEM63B			PHACTR1	C10orf90
								NRBP2							ZNF786			ENGASE																											TBC1D22B			C6orf228	BTBD16
								ZNF517							ASB10			ASPSCR1																											SAYSD1			SYCP2L	FAM24A
								KIAA1875							RNF32			CARD14																											TRERF1			LINC00518	PSTK
								C8ORFK29							LOC154822			C17orf62																											LRFN2			PXDC1	MMP21
								SPATC1							GIMAP8			CHMP6																											AARS2			MGC39372	CTAGE7P
								MAFA							CRYGN			FN3KRP																											XPO5			FAM217A	CLRN3
								C8orf82							ZNF425			C17orf101																											CPNE5			LOC285768	CPXM2
								LRRC24							LOC155060			ZNF750																											ZFAND3			LY86-AS1	C10orf91
								C8orf73							ZNF746			C17orf70																											MRPL14			CAGE1	PWWP2B
								SCXB							ATP6V0E2			TSPAN10																											DLK2			MYLK4	PPAPDC1A
								MIR661							RBM33			CBX2																											TREML2			TUBB2B	PAOX
								HEATR7A							GALNTL5			MAFG-AS1																											KCNK16			C6orf52	FAM24B
								MIR937							GIMAP7			C1QTNF1																											TTBK1			PSMG4	EBF3
								MIR939							ZNF467			PPP1R27																											RRP36			DKFZP686I15217	TCERG1L
								LOC100128338							GIMAP1			SLC38A10																											KCNK17			C6orf201	C10orf125
								SCXA							LOC202781			CANT1																											ABCC10			ERVFRD-1	JAKMIP3
								CCDC166							FABP5P3			TBC1D16																											KLC4			PPP1R3G	STK32C
								MIR1234							CNPY1			AFMID																											TJAP1			HULC	LOC283038
								MIR4664							LOC285889			C17orf56																											BTBD9			TMEM170B	LOC283089
															ZNF775			B3GNTL1																											FOXP4			SCARNA27	HMX3
															LOC285972			RBFOX3																											KLHDC3			LOC100130275	FLJ46361
															ATG9B			NOTUM																											TAF8			LOC100130357	ARMS2
															WDR86			TMC8																											CCDC167			MIR3691	C10orf122
															LOC401431			STRA13																											PTCRA			LOC100506207	LOC387723
															MIR153-2			LRRC45																											TCTE1			LOC100506409	NKX1-2
															GIMAP6			MYADML2																											SPATS1			LOC100507194	C10orf120
															ZNF862			NPB																											C6orf223			LOC100508120	LOC399815
															LOC645249			TMEM235																											RSPH9			MUTED-TXNDC5	METTL10
															ACTR3C			CCDC57																											LRRC73			EEF1E1-MUTED	FLJ37035
															MIR595			HEXDC																											TREML2P1			MIR4645	FOXI2
															LOC728743			SLC26A11																											LOC221442				FLJ46300
															MIR671			ENDOV																											C6orf130				LOC399829
															LOC100128264			C17orf89																											KIF6				SPRNP1
															LOC100128822			LINC00482																											TMEM217				FRG2B
															LOC100131176			TMEM105																											FGD2				SPRN
															LOC100132707			METRNL																											PI16				MIR202
															ZNF783			ENPP7																											C6orf89				NPS
															MIR3907			C17orf90																											TSPO2				LOC619207
															LOC100505483			CCDC137																											UNC5CL				FAM196A
															LOC100506585			ARL16																											MDGA1				DUX4L7
															GIMAP1-GIMAP5			FAM195B																											TREML4				DUX4L6
																		AATK-AS1																											RPL7L1				DUX4L5
																		FLJ43681																											TREML1				DUX4L3
																		TEX19																											TREML3				DUX4L2
																		FLJ90757																											SLC35B2				LOC100169752
																		MIR338																											FLJ41649				MIR378C
																		MIR657																											CRIP3				MIR4297
																		LOC100131096																											C6orf226				MIR4296
																		C17orf99																											TMEM151B				MIR3941
																		LOC100294362																											ATP6V0CP3				MIR3944
																		MIR1250																											C6orf132				FAM24B-CUZD1
																		MIR3065																											TDRG1				MIR4484
																		MIR3186																											LOC100131047
																		LOC100507410																											LOC100132354
																		MIR4739																											TOMM6
																		MIR4740																											MIR3925
																		MIR4730																											MIR4647
																		LOC100653515																											MIR4641
																																													MIR4642
																																													MIR4462
[truncated: 1 more columns]

## Sheet: Deletion genes
cytoband	19p13.3	22q13.32	5q12.1	4q34.3	11p15.5	7p22.3	6q27	8p23.3	1p36.11	15q15.1	18q23	16q23.1	2q37.3	13q14.2	5q13.2	17q11.2	10q23.31	4q22.1	2q22.1	8p21.2	1p36.32	9q34.13	12q23.1	19q13.33	3p26.2	13q12.11	16p13.3	19q13.43	15q13.2	21q11.2	6q21	21q22.3	5q23.1	10q24.2	16q22.1	12q24.33	5q14.3	10q26.3	3p21.1	1q41	9p24.3	14q24.1	3q13.31	10p15.3	11q25	1p31.1	2p25.3	15q24.2	14q13.1
q value	2.8736e-76	4.4383e-38	3.2934e-41	1.813e-20	9.8436e-19	2.1486e-18	1.2604e-14	2.7569e-13	4.1659e-20	5.8323e-18	1.7752e-11	1.8163e-11	9.8327e-10	2.3228e-11	2.7693e-44	6.428e-09	8.5531e-12	1.3314e-07	5.3421e-06	6.801e-05	3.6457e-13	0.00018648	3.7691e-05	2.7438e-06	0.00043782	9.6953e-06	0.0010847	7.7238e-06	6.4648e-11	0.0022876	0.003977	0.0058129	3.3158e-05	3.6151e-08	0.0043767	0.0018265	2.6863e-27	0.01269	0.021988	0.029631	0.029651	0.022518	0.033249	0.046406	0.047465	0.063385	0.082223	0.098166	0.091279
residual q value	2.8736e-76	4.4383e-38	1.9193e-25	1.813e-20	9.8436e-19	2.1486e-18	1.264e-14	2.7569e-13	4.0367e-13	6.7725e-12	1.8395e-11	4.9313e-11	9.8327e-10	1.5286e-09	3.0673e-09	6.4892e-09	8.907e-08	1.3314e-07	5.3421e-06	6.6923e-05	9.0569e-05	0.00018357	0.00020196	0.00039307	0.00043782	0.0010343	0.0010537	0.0011145	0.0017655	0.0023002	0.0040094	0.0057794	0.0084609	0.0095895	0.013583	0.014553	0.015501	0.018756	0.022319	0.029205	0.029205	0.030037	0.032718	0.046256	0.047731	0.063385	0.081495	0.097452	0.12013
wide peak boundaries	chr19:1271530-1867911	chr22:48668761-51304566	chr5:58145167-59794389	chr4:178911329-183060693	chr11:1-750993	chr7:1-6151061	chr6:167548608-171115067	chr8:1-1246075	chr1:26795113-27684395	chr15:41833242-42069778	chr18:67989357-78077248	chr16:78059706-79635745	chr2:235405523-243199373	chr13:48833767-49071246	chr5:68736518-70672565	chr17:29318516-29722808	chr10:89500644-90035895	chr4:89975223-108540294	chr2:139652173-143638938	chr8:20849434-27499984	chr1:1-10272690	chr9:131851651-139784926	chr12:99123153-100431888	chr19:41756039-51870657	chr3:1-19190042	chr13:1-23524878	chr16:3684235-4016942	chr19:58433855-59128983	chr15:26295274-32929863	chr21:1-22116008	chr6:101277875-117077548	chr21:41297874-48129895	chr5:104425581-128306096	chr10:97843863-111628325	chr16:59786347-69606046	chr12:122627372-133851895	chr5:73237779-94045206	chr10:134255850-135534747	chr3:28557405-86993696	chr1:207989278-220444011	chr9:1-12702271	chr14:55606997-77498523	chr3:116161663-118622907	chr10:1-699682	chr11:102393950-135006516	chr1:51804732-149879544	chr2:1-25272624	chr15:74370368-77227699	chr14:22101058-44979127
genes in wide peak	hsa-mir-1909	hsa-mir-3201	hsa-mir-582	LINC00290	hsa-mir-210	hsa-mir-589	GPR31	FBXO25	hsa-mir-1976	hsa-mir-626	CYB5A	MAF	hsa-mir-3133	RB1	GTF2H2	EVI2A	PTEN	hsa-mir-1255a	LRP1B	hsa-mir-548h-4	hsa-mir-34a	hsa-mir-4292	ANKS1B	hsa-mir-150	hsa-mir-563	FGF9	CREBBP	A1BG	hsa-mir-211	hsa-mir-548x	hsa-mir-587	hsa-mir-3197	hsa-mir-1244-2	hsa-mir-609	hsa-mir-1538	hsa-mir-4304	hsa-mir-2277	hsa-mir-202	hsa-mir-4273	hsa-mir-664	hsa-mir-101-2	hsa-mir-625	LSAMP-AS3	ZMYND11	hsa-mir-3167	hsa-mir-3118-3	hsa-mir-3125	hsa-mir-4313	hsa-mir-3172
	EFNA2	ACR	PDE4D		DRD4	hsa-mir-339	KIF25	C8orf42	SFN	TYRO3	GALR1	CLEC3A	hsa-mir-149	LPAR6	NAIP	EVI2B	ATAD1	ADH1A	LOC647012	hsa-mir-320a	hsa-mir-4252	hsa-mir-126	FAM71C	hsa-mir-4324	hsa-mir-3134	GJA3	DNASE1	RPS5	APBA2	hsa-mir-125b-2	AIM1	ADARB1	hsa-mir-548f-3	hsa-mir-936	hsa-mir-328	SCARB1	hsa-mir-9-2	ADAM8	hsa-mir-1324	hsa-mir-194-1	hsa-mir-1302-9	hsa-mir-548h-1		TUBB8	hsa-mir-100	hsa-mir-3118-2	hsa-mir-4262	hsa-mir-631	hsa-mir-624
	GAMT	ARSA	PART1		HRAS	ACTB	MLLT4	ERICH1	HMGN2	MGA	MBP	WWOX	hsa-mir-4269		SMN1	NF1	CFL1P1	ADH1B		ADRA1A	hsa-mir-551a	ABL1		hsa-mir-220c	hsa-mir-4270	GJB2	TRAP1	ZNF8	CHRNA7	hsa-let-7c	AMD1	AIRE	APC	hsa-mir-1307	AGRP	EIF2B1	hsa-mir-4280	CYP2E1	hsa-mir-1284	hsa-mir-3122	DMRT1	ACTN1		C10orf108	hsa-mir-4301	hsa-mir-3118-1	hsa-mir-548s	CLK3	hsa-mir-3171
	RPS15	CHKB			IRF7	GNA12	PDCD2	ZNF596	RPS6KA1	MIR626	NFATC1		AGXT		SMN2	OMG	KLLN	ADH1C		BMP1	hsa-mir-4251	ABO		hsa-mir-3191	hsa-mir-885	TUBA3C		MZF1	GABRA5	hsa-mir-3118-5	PRDM1	PTTG1IP	ALDH7A1	hsa-mir-146b	CA7	STX2	ARSB	ECHS1	hsa-mir-3136	hsa-mir-4260	FOXD4	ACYP1			hsa-mir-34c	hsa-mir-942	hsa-mir-4261	CSK	hsa-mir-4307
	TCF3	CPT1B			PSMD13	GPER	PSMB1	OR4F21	SLC9A1		ZNF236		KIF1A		SERF1A	MIR4733		ADH4		POLR3D	hsa-mir-429	ASS1		hsa-mir-320e	ATP2B2	ZMYM2		ZNF132	GABRB3	hsa-mir-3156-3	COL10A1	C21orf2	CAMK4	hsa-mir-3158-1	CBFB	GOLGA3	BHMT	INPP5A	hsa-mir-4272	hsa-mir-205	MLANA	ARG2			ACAT1	hsa-mir-320b-1	ACP1	CSPG4	hsa-mir-208b
	APC2	TYMP			RNH1	LFNG	TBP	RPL23AP53	ARID1A		CTDP1		BOK		SMA4			ADH5		BNIP3L	hsa-mir-1302-2	CEL		hsa-mir-769	BTD	IFT88		ZNF135	GABRG3	BAGE	FOXO3	CBS	CDO1	hsa-mir-608	CDH1	GTF2H3	CCNH	UTF1	hsa-mir-135a-1	ATF3	GLDC	ZFP36L1			ACRV1	hsa-mir-4256	ADCY3	CYP1A1	ARHGAP5
	UQCR11	MAPK11			SCT	NUDT1	TCP10		NR0B2		ZNF516		COL6A3		SMA5			ADH6		CHRNA2	RERE	CELP		hsa-mir-642	CAV3	ZMYM5		UBE2M	TRPM1	CXADR	FRK	COL6A1	AP3S1	hsa-mir-1287	CDH3	MMP17	CETN3	TUBGCP2	hsa-mir-566	CD34	INSL4	ENTPD5			APLP2	hsa-mir-197	APOB	CYP1A2	BCL2L2
	DAZAP1	MAPK12			RASSF7	PDGFA	TCTE3		NUDC		TSHZ1		DTYMK		LOC647859			ADH7		CLU	CA6	COL5A1		hsa-mir-4323	DAZL	SAP18		TRIM28	OCA2	TMPRSS15	FYN	COL6A2	CSNK1G3	hsa-mir-607	CDH5	POLE	CKMT2	DUX4	hsa-mir-4271	CENPF	JAK2	DLST			APOA1	hsa-mir-553	RHOB	CYP11A1	CEBPE
	MBD3	SBF1			IFITM1	PMS2	THBS2		WDTC1		TXNL4A		GBX2		GUSBP3			ATOH1		DPYSL2	CDK11B	CRAT		AP2A1	FANCD2	GJB6		ZNF256	TJP1	HSPA13	GPR6	CRYAA	DMXL1	ARL3	CDH8	PXMP2	COX7C	DUX2	hsa-mir-191	EPRS	PTPRD	EIF2S1			APOA4	hsa-mir-137	DDX1	ETFA	CFL2
	PCSK4	PPP6R2			IFITM3	PRKAR1B	C6orf123		GPN2		ADNP2		GPC1		GTF2H2B			BMPR1B		EGR3	DFFB	DBH		APOC1	FBLN2	LATS2		ZNF274	HERC2	TPTE	GRIK2	CSTB	EFNA5	CHUK	CDH11	RAN	CRHBP	VENTX	hsa-mir-711	ESRRG	RFX3	ERH			APOC3	hsa-mir-760	E2F6	ISLR	CMA1
	C19orf24	ZBED4			DEAF1	FSCN1	DLL1		PIGV		KCNG2		GPR35		GTF2H2C			CENPE		EPB49	DVL1	SARDH		APOC1P1	GRM7	CRYL1		SLC27A5	ARHGAP11A	NRIP1	HDAC2	DSCAM	FBN2	ABCC2	CDH16	CLIP1	HAPLN1	CALY	hsa-mir-2115	HSD11B1	RLN1	ESR2			ARCN1	hsa-mir-186	FKBP1B	MAN2C1	LTB4R
	REXO1	SCO2			IFITM2	AIMP2	UNC93A		GPATCH3		SALL3		HDLBP		SERF1B			EIF4E		EPHX2	MEGF6	TOR1A		APOC2	HRH1	IL17D		ZNF324	FAN1	BTG3	KPNA5	PRMT2	FER	COL17A1	CTRL	SFSWAP	VCAN	TTC40	hsa-mir-1226	IRF6	RLN2	ESRRB			ATM	hsa-mir-1262	HPCAL1	MPI	CTSG
	KLF16	RABL2B			PKP3	MAFK	PHF10		TMEM222		TIMM21		NDUFA10		GTF2H2D			GRID2		PTK2B	ENO1	FCN1		APOC4	IL5RA	MPHOSPH8		CHMP2A	FAM189A1	USP25	LAMA4	ITGB2	HSD17B4	COX15	DYNC1LI2	UBC	DHFR	GPR123	hsa-mir-564	KCNH1	SLC1A1	FNTB			FXYD2	hsa-mir-3117	ID2	PTPN9	DAD1
	MUM1	MLC1			SIRT3	MAD1L1	C6orf70		ZDHHC18		ZNF407		2020-09-02		GUSBP9			H2AFZ		GFRA2	GABRD	FCN2		APOE	IRAK2	PSPC1		ZNF544	DKFZP434L187	RBM11	MARCKS	LSS	KCNN2	CPN1	E2F4	ZNF10	F2R	NKX6-2	hsa-mir-138-1	KCNK2	SMARCA2	FOS			CXCR5	hsa-mir-101-1	KCNF1	TYRO3P	COCH
	REEP6	MAPK8IP2			BET1L	EIF3B	SMOC2		SYTL1		CNDP2		PDCD1		LOC100170939			MANBA		GNRH1	GNB1	RAPGEF1		KLK3	ITPR1	XPO4		ZNF446	KLF13	CHODL-AS1	PREP	MX1	LMNB1	CYP17A1	HAS3	ZNF26	F2RL1	KNDC1	hsa-mir-26a-1	LAMB3	VLDLR	FUT8			CASP1	hsa-mir-3116-2	KCNS3	SEMA7A	FOXG1
	PLK5	PLXNB2			CDHR5	KIAA0415	FRMD1		FAM46B		RBFA		PPP1R7		LOC100272216			MTTP		LOXL2	ZBTB48	LCN1		ATP1A3	OGG1	MRP63		ZSCAN18	MTMR10	C21orf15	REV3L	MX2	LOX	DNTT	HSD11B2	ZNF84	F2RL2	MTG1	hsa-mir-128-2	NEK2	KIAA0020	GPX2			CASP4	hsa-mir-761	MATN3	COX5A	GPR33
	C19orf25	BRD1			PHRF1	ADAP1	C6orf208		C1orf172		PQLC1		PER2		OCLN			NFKB1		NEFM	TNFRSF9	NOTCH1		BAX	OXTR	TPTE2		MGC2752	NDNL2	C21orf91	SMPD2	NDUFV3	MAN2A1	FGF8	HSF4	ZNF140	HEXB	SYCE1	hsa-mir-466	PLXNA2	RCL1	HIF1A			CASP5	ABCA4	MYCN	SCAMP2	GZMH
	ATP8B3	FAM19A5			SIGIRR	IQCE	TTLL2		TRNP1		NETO1		LRRFIP1					PDHA2		NEFL	PEX10	PAEP		BCAT2	PPARG	N6AMT2		ZNF329	CHRFAM7A	SAMSN1	NR2E1	PCNT	MCC	GOT1	LCAT	CDK2AP1	HMGCR	PRAP1	ACAA1	PPP2R5A	DMRT2	HSPA2			CBL	ACADM	ODC1	SNUPN	GZMB
	ADAMTSL5	NCAPH2			RIC8A	SUN1	FAM120B		LOC644961		PARD6G		HDAC4					PPP3CA		NKX3-1	PIK3CD	PPP2R4		BCKDHA	RAF1	SKA3		ZNF606	ULK4P3	BAGE5	TSPYL1	PDE9A	PGGT1B	TLX1	NFATC3	ULK1	MEF2C	ZNF511	ACVR2B	PROX1	INSL6	KTN1			CD3D	ADORA3	RPS7	ARID3B	FOXA1
	NDUFS7	MOV10L1			EPS8L2	WIPI2	LOC154449		MIR1976		CNDP1		FARP2					RAP1GDS1		PPP2R2A	PRKCZ	RALGDS		BCL3	RPL32	EFHA1		ZBTB45	ULK4P1	BAGE4	DDO	PFKL	PPIC	HPS1	PSKH1	DENR	MSH3	C10orf91	ACY1	PTPN14	KDM4C	LTBP2			CD3E	AGL	RRM2	SIN3A	CTAGE5
	ONECUT3	MIOX			ATHL1	INTS1	DACT2				FAM69C		RAMP1					SNCA		PPP3CC	RPL22	RPL7A		CEACAM1	SATB1	ZDHHC20		ZNF837	ARHGAP11B	BAGE3	SNX3	PKNOX1	SLC12A2	NDUFB8	PSMB10	HCAR3	RASA1	PAOX	ALAS1	AURKAPS1	KANK1	MAX			CD3G	AK4	SDC1	ULK3	MMP14
	MEX3D	PANX2			PTDSS2	EIF2AK1	WDR27				CBLN2		STK25					TACR3		SFTPC	SCNN1D	RXRA		C5AR1	SEC13	PHF2P1		C19orf18	OTUD7A	BAGE2	CD164	PWP2	SNX2	NFKB2	RRAD	HIP1R	RASGRF2	C10orf125	AMT	TGFB2	RANBP6	MAP3K9			CHEK1	ALX3	SOX11	FBXO22	MYH6
	LOC100288123	ALG12			ODF3	SNX8	C6orf120				FBXO15		COPS8					UBE2D3		STC1	SKI	SNAPC4		CA11	SETMAR	ANKRD20A9P		ZNF497	LOC283710	CHODL	WISP3	S100B	SRP19	PAX2	SLC9A5	PIWIL1	RPS23	LOC399829	APEH	TRAF5	CD274	ALDH6A1			CRYAB	AMPD1	ADAM17	SCAPER	MYH7
	MIR1909	CRELD2			LRRC56	FTSJ2	TCP10L2				ZADH2		CAPN10					UNC5C		ADAM7	SLC2A5	SURF1		CALM3	SLC6A1	LINC00442		ZNF584	GOLGA8G	ANKRD30BP2	WASF1	SLC19A1	REEP5	PGAM1	SLC12A4	NCOR2	TBCA	SPRNP1	ARF4	USH2A	AK3	MNAT1			DDX6	AMPD2	TPO	RPP25	NEDD8
		ADM2			LOC143666	GET4	LINC00242				C18orf62		PASK					LAMTOR3		TNFRSF10D	TP73	SURF2		CD33	SLC6A6	BASP1P1		ZSCAN1	MIR211	LIPI	ATG5	SUMO3	ATG12	PITX3	SNTB2	KNTC1	NR2F1	FRG2B	RHOA	SLC30A1	C9orf68	MTHFD1			DDX10	AMY1A	TSSC1	COMMD4	NFATC4
		TRABD			SCGB1C1	CCZ1	MLLT4-AS1				LOC284276		ATG4B					AIMP1		TNFRSF10C	TNFRSF4	SURF4		CD37	SLC6A11	ANKRD26P3		ZSCAN22	HERC2P9	ABCC13	ZBTB24	TFF1	NREP	PSD	TERF2	MPHOSPH9	THBS4	SPRN	C3orf51	LPGAT1	CDC37L1	SIX6			DLAT	AMY1B	VSNL1	IMP3	NFKBIA
		SELO			NLRP6	RNF216	HGC6.3				LOC339298		SH3BP4					TSPAN5		TNFRSF10B	MMP23B	MED22		CD79A	SYN2	LINC00421		ZNF324B	WHAMMP2	C21orf91-OT1	FIG4	TFF2	RAB9BP1	SCD	TK2	ZNF268	XRCC4	MIR202	CACNA1D	BPNT1	C9orf46	OTX2			DPAGT1	AMY1C	PXDN	C15orf39	NOVA1
		HDAC10			C11orf35	CYP2W1	MIR4644				ATP9B		SNED1					PDLIM5		TNFRSF10A	MMP23A	SURF6		CEACAM5	TIMP4	MIR4499		A1BG-AS1	LOC503519	POTED	TRAF3IP2	TFF3	SNCAIP	SFRP5	TRADD	TMED2	ENC1	LOC619207	SLC25A20	INTS7	CBWD1	PGF			DRD2	AMY2A	KLF11	C15orf17	NRL
		SHANK3			TMEM80	HEATR2					LOC400655		TRAF3IP1					MMRN1		FGF17	KCNAB2	TSC1		CGB	NR2C2			LOC646862	LOC646278	LOC388813	ASCC3	TRAPPC10	PJA2	FBXW4	CES2	SNRNP35	AP3B1	DUX4L7	CAMP	NSL1	KIAA1432	PIGH			ETS1	AMY2B	NCOA1	ISLR2	OXA1L
		TUBGCP6			ANO9	CHST12					LOC400657		ANO7					METAP1		DOK2	TNFRSF25	TTF1		CEACAM3	VHL			LOC100128398	LOC653075	LINC00478	BVES	TMPRSS2	TNFAIP8	SLIT1	NAE1	FZD10	PDE8B	DUX4L6	CCK	RPS6KC1	DMRT3	PPM1A			FDX1	RHOC	ASAP2	PPCDC	PAX9
		LOC90834			B4GALNT4	RADIL					HSBP1L1		PRLH					PPA2		ENTPD4	TNFRSF14	VAV2		CEACAM7	WNT7A			LOC100131691	GOLGA8F	ANKRD20A11P	SEC63	TRPM2	SNX24	TAF5	NOL3	P2RX2	HOMER1	DUX4L5	ENTPD3	RNU5F-1	ERMP1	PPP2R5E			FLI1	ATP1A1	TAF1B	STRA6	PCK2
		LMF2			IFITM5	PAPOLB					C18orf63		THAP4					DAPP1		PHYHIP	TNFRSF18	BRD3		CEACAM8	XPC			MIR4754	ULK4P2	MIRLET7C	CDK19	U2AF1	TMED7	TLL2	SLC7A6	ANKLE2	SCAMP1	DUX4L3	CDC25A	DIEXF	PDCD1LG2	PRKCH			SLC37A4	ATP5F1	ITGB1BP1	ISL2	PNN
		KLHDC7B			MIR210	FAM20C					LOC100130522		ANKMY1					DKK2		SORBS3	PER3	NUP214		CEACAM4	BRPF1				LOC100288615	MIR125B2	TSPYL4	UBE2G2	PRR16	WNT8B	ATP6V0D1	ABCB9	ZFYVE16	DUX4L2	CISH	FLVCR1	DOCK8	PSEN1			GRIA4	BCL9	ROCK2	NEIL1	PRKD1
		LOC284933			LOC653486	RBAK					LOC100131655		SCLY					HPGDS		NPM2	VAMP3	LHX3		CKM	COLQ				LOC100288637	MIR99A	SESN1	C21orf33	COMMD10	GBF1	NUTF2	RIMBP2	EDIL3	MIR3944	CCR1	NENF	GLIS3-AS1	PSMA3			GRIK4	BRDT	TP53I3	LMAN1L	PSMA6
		RPL23AP82			LOC100133161	MICALL2					LOC100505776		ASB1					EMCN		PNMA2	H6PD	GFI1B		AP2S1	CAMK1				LOC100289656	TEKT4P2	OSTM1	PDXK	PHAX	LDB1	CTCF	ATP6V0A2	COL4A3BP		CCR3	G0S2	TPD52L3	ABCD4			GUCY1A2	C8A	GREB1	CCDC33	PSMB5
		C22orf34			MIR210HG	FBXL18					LOC100505817		HES6					TET2		ADAM28	ISG15	EDF1		CLPTM1	BHLHE40				MIR4509-1	MIR3156-3	DSE	RRP1	FLJ11235	BTRC	CES3	HCAR1	LHFPL2		CCR4	RRP15	IL33	RAD51B			H2AFX	C8B	LAPTM4A	EDC3	PSME1
		CHKB-CPT1B				TTYH3							CXCR7					ARHGEF38		XPO7	PLCH2	FUBP3		CRX	SH3BP5				MIR4509-2	MIR3687	TUBE1	MCM3AP	TRIM36	PKD2L1	EDC4	GALNT9	NSA2		CCR5	KCTD3	C9orf123	ARID4A			HMBS	CAPZA1	RNF144A	UBL7	PSME2
		IL17REL				PSMG3							RNPEPL1					BANK1		TRIM35	CEP104	GTF3C5		DBP	VGLL4				MIR4509-3	MIR3648	C6orf203	ABCG1	FEM1C	INA	PLA2G15	ARL6IP4	POLR3G		CCR8	DTL	UHRF2	RTN1			HSPA8	CASQ2	PDIA6	UBE2Q2	RABGGTA
		FAM116B				C7orf50							GAL3ST2					BDH2		RHOBTB2	KLHL21	GTF3C4		DMPK	EDEM1					C21orf37	CDC40	WDR4	ZNF608	NEURL	PLEKHG4	SBNO1	IQGAP2		CCBP2	GPATCH2	C9orf66	SRSF5			HSPB2	CD2	MYCNOS	C15orf27	SRP54
		PIM3				CARD11							RAB17					SMARCAD1		SLC39A14	SLC35E2	MED27		DMWD	TBC1D5						RWDD1	FTCD	SEMA6A	NOLC1	LRRC29	ZCCHC8	SV2C		COL7A1	TMEM206	KIAA2026	SIX1			HTR3A	CD53	YWHAQ	NRG4	SSTR1
		ODF3B				TNRC18							MLPH					INTS12		ADAMDEC1	UBE4B	PTGES		MEGF8	TATDN2						SOBP	HSF2BP	EPB41L4A	GSTO1	VPS4A	CHFR	OTP		CTNNB1	BATF3	KCNV2	SLC8A3			IL10RA	CD58	MYT1L	ODF3L1	TGM1
		SYCE3				ZFAND2A							IQCA1					SLC39A8		SLC25A37	UTS2	ADAMTSL2		EMP3	SRGAP3						QRSL1	RRP1B	FBXL17	SH3PXD2A	TMEM208	DIABLO	SSBP2		CX3CR1	SLC30A10	GLIS3	SLC10A1			IL18	CHI3L2	LPIN1	SCAMP5	NKX2-1
		LOC100128946				COX19							C2orf54					GSTCD		KCTD9	RER1	PPP1R26		ERCC1	IQSEC1						PDSS2	DIP2A	YTHDC2	SLK	FHOD1	PITPNM2	BHMT2		CYP8B1	IARS2	FLJ35024	SNAPC1			STT3A	CLCA1	PUM2	SNX33	PABPN1
		LOC100144603				KIAA1908							ILKAP					DNAJB14		PIWIL2	PARK7	SEC16A		ERCC2	ARPC4						HACE1	POFUT2	GRAMD3	ZNF518A	ZDHHC1	EP400	FAM169A		DAG1	HHAT	PPAPDC2	SPTB			KCNJ1	CNN3	NTSR2	LOC283731	GEMIN2
		MIR3201				GPR146							ING5					CXXC4		HR	ACOT7	LAMC3		ERF	TADA3						BEND3	ICOSLG	TSSK1B	FRAT1	PARD6A	DHX37	RNU5E-1		DNASE1L3	RCOR3	MIR101-2	TGFB3			KCNJ5	COL11A1	SH3YL1	LOC440288	AP1G2
		MIR4535				AMZ1							MGC16025					C4orf17		BIN3	CLSTN1	UBAC1		ETFB	ATG7						POPDC3	BACE2	MEGF10	ACTR1A	CKLF	FBRSL1	RNU5D-1		DOCK3	SERTAD4	FAM138C	ZBTB25			VWA5A	CPT2	TRIB2	CPLX3	SLC7A7
						TMEM184A							AGAP1					FLJ20021		KIAA1967	CAMTA1	OLFM1		FCGRT	CHL1						MICAL1	C2CD2	TSLP	NPM3	NIP7	DDX55	DMGDH		DUSP7	SMYD2	WASH1	DPF3			MCAM	CRYZ	GRHL1	GOLGA6C	CPNE6
						BRAT1							TWIST2					RG9MTD2		PDLIM2	ICMT	AGPAT2		FLT3LG	CAND2						ARMC2	DNMT3L	SLC25A46	ERLIN1	FAM96B	VPS33A	GCNT4		CELSR3	CAMK1G	MIR4665	NUMB			MLL	CSF1	ITSN2	GOLGA6D	AKAP6
						SDK1							NEU4					TBCK		EBF2	CHD5	POMT1		FOSB	RFTN1						RPF2	ZNF295	PRDM6	LBX1	TPPP3	RSRC2	POLK		FHIT	VASH2		ADAM21			MMP1	CTBS	TRAPPC12	FBXO22-AS1	KIAA0391
						FOXK1							MTERFD2					DDIT4L		FAM160B2	NOC2L	SDCCAG3		FTL	NUP210						RTN4IP1	UBASH3A	FTMT	MGEA5	PRMT7	AACS	AGGF1		FLNB	TRAF3IP3		ADAM20			MMP3	CTH	DNAJC27	MIR631	REC8
						MMD2							UBE2F					SLC9B2		NUDT18	OR4F3	USP20		FUT1	PLCL2						SLC22A16	SLC37A1	EPB41L4A-AS1	NT5C2	DUS2L	NOC4L	WDR41		GBE1	LINC00467		DCAF5			MMP8	CYP2J2	NBAS	LOC729739	DHRS2
						SLC29A4							OTOS					SLC9B1		DOCK5	ARHGEF16	WDR5		FUT2	ANKRD28						KIAA1919	PCBP3	2020-03-03	PDCD11	CHTF8	B3GNT4	ARRDC3		GLB1	ANGEL2		EIF2B2			MMP10	DAB1	SF3B14	DNM1P35	EFS
						RSPH10B							MYEOV2					TIGD2		FLJ14107	SSU72	C9orf9		GIPR	CAPN7						GTF3C6	C21orf58	PRRC1	SORCS3	LRRC36	OGFOD2	ATG10		GNAI2	LYPLAL1		PNMA1			MMP12	DBT	CPSF3	MIR4313	IRF9
						TFAMP1							OR6B3					NPNT		REEP4	WRAP73	ADAMTS13		GPR4	MKRN2						SLC16A10	YBEY	ZNF474	PPRC1	FBXL8	VPS37B	FAM172A		GNAT1	SPATA17		AKAP5			MMP13	GADD45A	SNTG2	MIR4513	PRMT5
						UNCX							LOC150935					LOC256880		STMN4	SLC45A1	C9orf7		GPR32	THUMPD3						BVES-AS1	TSPEAR	STARD4	RRP12	SMPD3	TCTN2	GPR98		GOLGA4	TATDN3		RGS6			NCAM1	DHCR24	ATAD2B		SEC23A
						LOC389458							LOC151171					GPRIN3		CHMP7	SDF4	SLC2A6		GRIK5	HACL1						CCDC162P	LINC00112	WDR36	DNMBP	DDX28	CCDC92	ZCCHC9		XCR1	C1orf74		KIAA0247			NFRKB	DIO1	ADI1		TM9SF1
						ELFN1							LOC151174					C4orf37		NKX2-6	ERRFI1	FNBP1		GRIN2D	TTLL3						AKD1	LINC00111	CEP120	FRAT2	TSNAXIP1	PUS1	ANKRD32		GPR27	LOC148696		KIAA0586			NNMT	DPYD	ALLC		DHRS4
						ZNF815							LOC200772					PCNAP1		PEBP4	MXRA8	SETX		ARHGAP35	CNTN6						NT5DC1	FAM3B	SRFBP1	DPCD	THAP11	CCDC62	ZBED3		GPX1	C1orf227		DLGAP5			NPAT	DR1	KIDINS220		RIPK3
						RNF216P1							CXXC11					FAM190A		CDCA2	HES2	PMPCA		GSK3A	LSM3						FAM26D	RIPK4	CCDC112	SEC31B	PDP2	C12orf65	GFM2		GRM2	FAM71A		KIAA0317			NRGN	S1PR1	WDR35		AP4S1
						FLJ44511							DUSP28					CISD2		R3HCC1	CPSF3L	EXOSC2		GYS1	LINC00312						ZUFSP	AGPAT3	DCP2	C10orf12	RANBP10	TMEM132C	SPZ1		HYAL1	SYT14		MED6			OPCML	CELSR2	RDH14		BAZ1A
						LOC442497							ESPNL					LOC644248		LGI3	C1orf159	NCS1		FOXA3	LMCD1						HS3ST5	PRDM15	AQPEP	ANKRD2	PDF	TMEM132B	ATP6AP1L		IMPDH2	RD3		GPHN			PAFAH1B2	EPS15	C2orf43		ACIN1
						MIR339							RBM44					MIR3684		LOC254896	AURKAIP1	GPSM1		HRC	C3orf32						LACE1	TMPRSS3	DTWD2	CNNM1	DPEP2	LOC116437	LYSMD3		ITGA9	MIR194-1		VTI1B			POU2AF1	EXTL2	HS1BP3		SCFD1
						ZNF890P							AQP12A					LOC100507053		LOC286059	MRPL20	DKFZP434A062		PRMT1	TRNT1						FAM26E	COL18A1	FAM170A	C10orf28	DPEP3	TMEM132D	JMY		ITIH1	MIR205		BATF			PPP2R1B	F3	COLEC11		KHNYN
						OCM							KLHL30					LOC100507096		LOC389641	ATAD3A	GBGT1		IRF3	CRBN						SCML4	LRRC3	TICAM2	POLL	ACD	SLC15A4	POU5F2		ITIH3	MIR215		NPC2			PTS	FCGR1A	CENPO		SLC7A8
						MIR589							OR6B2							MIR320A	PANK4	SNORD62A		KCNA7	C3orf19						CEP57L1	C21orf56	C5orf48	BLNK	FAM65A	BRI3BP	POC5		ITIH4	C1orf133		EXOC5			PVRL1	FCGR1B	SMC6		HECTD1
						RSPH10B2							ASB18							C8orf58	DNAJC11	SNORD36C		KCNC3	GHRL						PPIL6	C21orf67	C5orf63	KCNIP2	TMCO7	FAM101A	ACOT12		LAMB2	MIR205HG		ACOT2			RDX	FMO5	NOL10		HEATR5A
						LOC100288524							FLJ43879							LOC100507156	AJAP1	SNORD36B		KCNJ14	ARL8B						LOC285758	FAM207A	CTXN3	EXOSC1	ELMO3	ZNF664	TMEM167A		RPSA	FLVCR1-AS1		TMED10			RPS25	GBP1	C2orf44		NGDN
						RBAK-LOC389458							MIR149								CTNNBIP1	SNORD36A		KCNN4	SETD5						FLJ34503	RSPH1	TMEM232	CALHM2	ESRP2	GLT1D1	MBLAC2		LTF	LOC643723		C14orf1			SC5DL	GBP2	FAM49A		LRP10
						MIR4648							LOC643387								TP73-AS1	SNORD24		KLK1	TMEM40						RSPH4A	UMODL1	LOC644100	CUTC	CENPT	PGAM5	TMEM161B		MAP4	SNORA36B		VASH1			SCN2B	GBP3	RSAD2		NKX2-8
						MIR4655							PRR21								PLEKHG5	TOR1B		KLK2	TMEM111						LINC00222	LINC00313	FLJ33630	SUFU	C16orf70	RILPL2	PAPD4		MITF	SNORA16B		ATG14			SCN4B	GFI1	NT5C1B		TINF2
						MIR4656							AQP12B								LRRC47	METTL11A		LHB	BRK1						LIN28B	C21orf90	SNORA13	CNNM2	CYB5B	DNAH10	FAM151B		MLH1	LOC728463		ZBTB1			SDHD	GJA5	KLHL29		OR10G2
													D2HGDH								HES4	PHPT1		LIG1	RAD18						FAM26F	MCM3AP-AS1	LOC728342	C10orf26	GFOD2	LRRC43	S100Z		MOBP	MIR664		PCNX			ST3GAL4	GJA8	CMPK2		OR4E2
													LOC728323								PRDM16	OBP2B		LIPE	LRRN1						GSTM2P1	SIK1	LOC100289673	CRTAC1	C16orf48	GPR133	CMYA5		MST1	MIR4260		DAAM1			SLN	GCLM	MBOAT2		CIDEB
													PP14571								NMNAT1	OBP2A		BCAM	CIDEC						RFPL4B	LINC00479	MIR1244-1	CWF19L1	SLC7A6OS	DDX51	ANKRD31		MST1R	MIR3122		TTLL5			SORL1	GNAI3	TMEM18		CHMP4A
													BOK-AS1								VWA1	MRPS2		MYBPC2	ZFYVE20						C6orf225	ZNF295-AS1	TMED7-TICAM2	PI4K2A	COG8	HCAR2	SERINC5		MYD88	PROX1-AS1		SYNE2			SRPR	GNAT2	OSR1		STXBP6
													MIR4269								NADK	EGFL7		CEACAM6	MTMR14						TRAF3IP2-AS1	C21orf128	MIR1244-3	HIF1AN	B3GNT9	EP400NL	KIAA0825		MYL3	LINC00538		ANGEL1			ST14	GNG5	TTC32		STRN3
													UBE2F-SCLY								MMEL1	PRRX2		NOVA2	MRPS25						TPI1P3	PLAC4	MIR1244-2	FAM178A	CIRH1A	RILPL1	NBPF22P		NKTR			ZFYVE26			TAGLN	GPX7	C2orf50		FAM158A
													MIR2467								OR4F5	C9orf78		NPAS1	CRELD1						C6orf186	LINC00315	LOC100505678	C10orf2	CMTM1	IL31	ANKRD34B		CNTN3			TTC9			TECTA	GSTM1	PQLC3		GMPR2
													MIR4440								NOL9	C9orf86		NTF4	TMEM43						BET3L	LINC00323	LOC100505841	TM9SF3	NRN1L	SETD8	MTX3		PDHB			PLEKHG3			THY1	GSTM2	LOC150622		SLC22A17
													MIR4786								LINC00115	INPP5E		NUCB1	HDAC11						LOC100422737	LINC00319		ENTPD7	CMTM3	LOC387895	MIR9-2		PFKFB4			SIPA1L1			UPK2	GSTM3	FAM84A		MBIP
													MIR4441								MORN1	BARHL1		PAFAH1B3	TSEN2							LOC284837		AS3MT	ZFP90	LOC400084	CRSP8P		PLCD1			DCAF4			ZBTB16	GSTM4	GDF7		HAUS4
																					GPR157	REXO4		PLAUR	GRIP2							KRTAP12-2		SEMA4G	RLTPR	FLJ37505	FLJ42709		PLXNB1			PLEK2			ZNF202	GSTM5	UBXN2A		PPP2R3C
																					SPSB1	KCNT1		POLD1	C3orf20							KRTAP12-1		AVPI1	KCTD19	LOC440117	LOC644936		PRKAR2A			TIMM9			CUL5	GTF2B	CYS1		C14orf119
																					GLTPD1	GPR107		POU2F2	JAGN1							KRTAP10-10		HPSE2	CMTM4	FLJ31485	LINC00461		PRKCD			MLH3			BARX2	HMGCS2	ATP6V1C2		RNF31
																					TAS1R1	PRDM12		PPP5C	GHRLOS2							LINC00162		MMS19	CMTM2	LOC647589	SCARNA18		PTH1R			KCNH5			ZNF259	HSD3B1	RNASEH1		RBM23
																					OR4F16	CARD9		PRRG2	IL17RC							COL18A1-AS1		CUEDC2	BEAN1	SNORA49	SNORA47		PTPRG			COQ6			USP2	HSD3B2	FAM150B		C14orf167
																					CCNL2	DDX31		KLK7	EAF1							KRTAP10-4		FBXL15	TMED6	LOC100128554	LOC728723		QARS			FCF1			PCSK7	IGSF3	IAH1		G2E3
																					ESPN	AIF1L		KLK6	OXNAD1							KRTAP10-6		C10orf76	CCDC79	LOC100130238	LOC100129716		SNORA62			RDH11			HTR3B	CYR61	FLJ33534		EAPP
																					TAS1R3	UCK1		KLK10	C3orf24							KRTAP10-7		HPS6	CES4A	LOC100190940	LOC100131067		ROBO1			COX16			ZW10	IL12RB2	LOC339788		LTB4R2
																					ATAD3B	NTNG2		PSG1	GALNTL2							KRTAP10-9		TMEM180	EXOC3L1	ZNF605	NCRUPAR		ROBO2			DACT1			MMP20	JAK1	LINC00299		SDR39U1
																					PLEKHN1	PRRC2B		PSG2	CHCHD4							KRTAP10-1		C10orf95	LOC283867	MIR4304	MIR2277		RPL29			ATP6V1D			UBE4A	JUN	LOC339822		NYNRIN
																					SLC25A33	PPAPDC3		PSG3	METTL6							KRTAP10-11		PDZD7	C16orf86	MIR3612	MIR4280		ATXN7			JKAMP			EI24	KCNA2	MSGN1		HOMEZ
																					LZIC	FIBCD1		PSG4	TAMM41							KRTAP10-2		OBFC1	MIR328	MIR3908	MTRNR2L2		SCN5A			DHRS7			FEZ1	KCNA3	GEN1		SNX6
																					C1orf170	KIAA1984		PSG5	IL17RE							KRTAP10-5		UBTD1	LOC644649	LOC100507055	MIR3607		SCN10A			SIX4			ARHGAP32	KCNA10	C2orf48		C14orf93
																					KIAA1751	SNHG7		PSG6	CPNE9							KRTAP10-8		WDR96	KIAA0895L	LOC100507066	MIR3660		SEMA3F			ZFYVE1			C2CD2L	KCNC4	PFN4		ABHD4
																					THAP3	TMEM141		PSG7	FGD5							KRTAP10-3		TRIM8	MIR1538	LOC100507091	LOC100505894		SMARCC1			C14orf101			RBM7	KCND3	LOC375190		NPAS3
																					LOC115110	C9orf69		PSG9	CIDECP							KRTAP12-3		KAZALD1	LOC100505865	LOC100507206	MIR3977		STAC			FBXO34			MPZL2	LEPR	LOC386597		CDH24
																					RBP7	NACC2		PSG11	CNTN4							KRTAP12-4		SFXN3	CKLF-CMTM1	ZNF664-FAM101A			NEK4			C14orf105			HYOU1	TACSTD2	MFSD2B		IL25
																					ACAP3	C9orf116		PTGIR	SUMF1							KRTAP10-12		SLC25A28					TCTA			EXD2			ATP5L	MAGOH	PTRHD1		THTPA
																					UBE2J2	LCN8		PVR	RPUSD3							LOC642852		ELOVL3					TDGF1			VRTN			ADAMTS8	MOV10	LOC400940		IPO4
																					PUSL1	FAM69B		PVRL2	PRRT3							LINC00163		MARVELD1					TGM4			SYNJ2BP			TREH	MSH4	LINC00487		NUBPL
																					B3GALT6	ASB6		RELB	LOC285370							SSR4P1		PCGF6					TGFBR2			SLC39A9			CEP164	NFIA	FLJ12334		DCAF11
																					TPRG1L	CAMSAP1		RPL18	LOC285375							LOC100129027		LOXL4					TKT			FLVCR2			IGSF9B	NGF	FAM110C		FSCB
																					FAM213B	C9orf163		RPS11	DPH3							MIR3197		ZDHHC16					TMF1			C14orf118			EXPH5	NHLH2	LOC645949		BRMS1L
																					ACTRT2	MAMDC4		RPS19	LOC339862							LOC100505746		LZTS2					CLEC3B			MUDENG			PHLDB1	NOTCH2	C2orf84		JPH4
																					MIB2	LCN6		RRAS	COL6A4P1							DSCAM-AS1		LCOR					TNNC1			ACTR10			SIK2	NRAS	LOC727982		INSM2
																					SAMD11	AK8		RTN2	TPRXL							MIR4760		MRPL43					UBA7			YLPM1			NCAPD3	NRD1	RAD51AP2		ARHGAP5-AS1
																					LOC148413	C9orf96		CLEC11A	LHFPL4									PYROXD2					UBP1			C14orf162			ARHGEF12	ROR1	DNAJC27-AS1		AJUBA
																					PHF13	QSOX2		SEPW1	LOC401052									USMG5					USP4			PELI2			SIK3	ORC1	LOC730811		ZFHX2
																					CCDC27	LINC00094		SLC1A5	LOC440944									ARHGAP19					UQCRC1			RHOJ			VSIG2	OVGP1	SNORA80B		SLC25A21
																					SLC2A7	FAM78A		SLC8A2	SNORA7A									ITPRIP					VIPR1			GALNTL1			BACE1	PDE4B	MIR4261		LRRC16B
																					CALML6	QRFP		SNRNP70	MIR563									LINC00263					WNT5A			PLEKHH1			TRIM29	PDZK1	MIR3125		PPP1R3E
																					TMEM201	GLT6D1		SNRPD2	MIR885									OPALIN					ZNF35			TRMT5			CADM1	PGM1	MIR4262		EGLN3
																					C1orf86	C9orf50		SPIB	EGOT									HOGA1					IFRD2			ZNF410			POU2F3	PIN1P1	LOC100505964		C14orf126
																					ATAD3C	IER5L		SULT2B1	GHRLOS									SORCS1					MAPKAPK3			RBM25			HINFP	PRKAA2	LOC100506054		DHRS1
																					LOC254099	C9orf171		SULT2A1	LOC100129480									PIK3AP1					SEMA3B			SMOC1			REXO2	PRKAB2	LOC100506274		CMTM5
																					TTLL10	LCN15		TGFB1	LOC100132526									MORN4					SLMAP			IRF2BPL			OR8G2	PRKACB	LOC100506474		MIA2
																					NPHP4	C9orf172		TULP2	LOC100288428									ZFYVE27					MANF			MPP5			OR8B8	PKN2	NT5C1B-RDH14		TRAPPC6B
																					FAM41C	TMEM8C		NR1H2	MIR4270									SFXN2					ACOX2			C14orf135			OR8G1	PSMA5	MIR4757		MRPL52
																					LOC284661	LCN9		VASP	MIR3714									C10orf32					BAP1			GPR135			TIMM8B	PTGER3	MIR4429		PSMB11
																					C1orf174	LOC401557		XRCC1	FGD5-AS1									GSTO2					HYAL3			ZC2HC1C			OR8B2	PTGFR			MIPOL1
																					KLHL17	SOHLH1		ZNF45	LOC100505696									SFR1					CADPS			C14orf169			ACAD8	PTGFRN			MDP1
																					TMEM240	MIR126		ZNF221	LOC100507582									CALHM3					HYAL2			C14orf45			B3GAT1	ABCD3			LRFN5
																					TMEM52	C9orf106		ZNF222	ARPC4-TTLL3									NKX2-3					SUCLG2			SGPP1			DCPS	RAB3B			CLEC14A
																					AGRN	LCN10		ZNF155	MIR4790									CCDC147					HESX1			DNAL1			ZBTB44	RABGGTB			FITM1
																					GPR153	FAM163B		ZNF180										CALHM1					BSN			RPS6KL1			THYN1	RAP1A			REM2
																					FAM132A	SNORA17		ZNF223										BLOC1S2					LIMD1			SYT16			DDX25	SNORD21			C14orf21
																					HES5	SNORA43		ZNF224										FLJ41350					CCRL2			PAPLN			NTM	RPE65			SPTSSA
																					LOC388588	SNORD62B		ZNF225										GOLGA7B					UBA3			CHURC1			CDON	RPL5			ADCY4
																					RNF207	DNLZ		ZNF226										C10orf62					RPL14			C14orf43			SIDT2	SORT1			RALGAPA1
																					HES3	LOC100128593		ZNF227										MIR146B					SEC22C			LIN52			TRAPPC4	SARS			SFTA3
																					RNF223	LOC100130954		ZFP112										SNORA12					RRP9			NEK9			SPA17	SCP2			FBXO33
																					MIR200A	LOC100131193		ZNF229										MIR608					LRRFIP2			IFT43			FXYD6	SLC1A7			IGBP1P1
																					MIR200B	RNU6ATAC		ZNF230										MIR609					MAGI1			WDR89			SIAE	SLC16A1			LOC283547
																					MIR34A	LOC100272217		SYMPK										LOC729020					CACNA2D2			C14orf149			C11orf71	STXBP3			TSSK4
																					FLJ42875	MIR4292		TEAD2										TLX1NB					SLC22A14			NAA30			ROBO4	SYCP1			FAM177A1
																					ANKRD65	MIR3689A		PPFIA3										MIR936					SLC22A13			GPHB5			SLC35F2	TAF13			DHRS4L2
																					MIR429	MIR3689B		PLA2G4C										DNMBP-AS1					VPRBP			JDP2			RAB39A	TBX15			C14orf23
																					FAM138F	LOC100506190		NAPA										LOC100289509					IP6K1			ISCA2			BTG4	TGFBR3			MIR208A
																					LOC643837	LOC100506599		PGLYRP1										MIR1287					EPM2AIP1			ACOT4			FAM55D	TSHB			C14orf165
																					TMEM88B	MIR3689D1		ARHGEF1										MIR1307					PSMD6			RDH12			TTC12	TTC4			CBLN3
																					C1orf233	MIR3689F		CYTH2										MIR3158-1					TRANK1			ADAM21P1			C11orf57	USP1			MIR624
																					C1orf200	MIR4669		ZNF235										MIR3158-2					DLEC1			PPP1R36			ELMOD1	VCAM1			DHRS4L1
																					FAM138A	MIR4673		NAPSA										LOC100505540					EXOG			SLC38A6			FOXRED1	WNT2B			MIR208B
																					WASH7P	MIR4674		KLK4										LOC100505761					XYLB			C14orf37			SCN3B	LRP8			LOC100129794
																					MIR551A	MIR3689C		DHX34										LOC100505839					OXSR1			LOC145474			VPS11	BSND			LOC100288846
																					CDK11A	MIR3689D2		SAE1										C10orf32-AS3MT					PDCD6IP			PTGR2			TEX12	CSDE1			MIR4307
																					SLC35E2B	MIR3689E		TOMM40										ARHGAP19-SLIT1					PARP3			FAM161B			CRTAM	EVI5			LOC100505967
																					LOC728716	MIR4479		RABAC1										MIR4482-1					ZNF197			C14orf166B			TMPRSS4	CDC7			LOC100506071
																					LOC729737			ZNF234										MIR4685					RBM6			FAM71D			IFT46	HIST2H2AA3			NEDD8-MDP1
																					OR4F29			PPP1R13L															RBM5			TMEM229B			PRDM10	HIST2H2AC			BCL2L2-PABPN1
																					LOC100129534			CD3EAP															NME6			TMEM30B			DSCAML1	HIST2H2BE			MIR4503
																					LOC100130417			RUVBL2															CTDSPL			PROX2			GRAMD1B	HIST2H4A			MIR548AI
																					LOC100132062			KDELR1															EIF1B			C14orf55			ARHGAP20	BCAR3			MIR4707
																					LOC100132287			KLK11															TRAIP			C14orf39			USP28	TTF2
																					LOC100133331			HNRNPUL1															ARIH2			SNORD56B			CARD18	ITGA10
																					LOC100133445			CLASRP															CRTAP			VSX2			AASDHPPT	LMO4
																					LOC100133612			KPTN															ARL6IP5			SLC35F4			PKNOX2	CDC14A
																					DDX11L1			KLK8															NPRL2			RAB15			TP53AIP1	PPAP2B
																					TTC34			PNKP															CXCR6			FLJ31306			MMP27	RTCD1
																					LOC100288069			ATF5															CSPG5			TBPL2			ABCG4	FPGT
																					MIR4251			CARD8															ARPP21			TOMM20L			ROBO3	PEX11B
																					MIR4252			CIC															CCR9			HEATR4			C11orf1	FUBP1
																					ENO1-AS1			ZC3H4															USP19			FLJ22447			RNF26	BCL10
																					MIR4689			FBXO46															SLC38A3			PLEKHD1			FAM118B	DIRAS3
																					MIR4417			ETHE1															CYB561D2			LINC00238			DYNC2H1	SLC16A4
																								RPL13A															TMEM115			TEX21P			NLRX1	SRSF11
																								SYNGR4															RPP14			ACOT1			C11orf61	ZFYVE9
																								PRG1															FAM107A			ACOT6			ALG9	CD101
																								CBLC															WDR6			LOC645431			CLMP	2020-09-15
																								NUP62															RASSF1			RPL13AP3			PDZD3	ZRANB2
																								PPP1R15A															NISCH			LINC00520			C11orf63	ARHGAP29
																								EML2															TREX1			FLJ43390			CCDC15	TMEM59
																								KLK5															SCN11A			SYNDIG1L			PDGFD	SEC22B
																								PRKD2															TUSC2			C14orf38			TMPRSS5	CHD1L
																								ZNF473															TWF2			LOC731223			PUS3	CLCA3P
																								KLK13															TRAK1			KTN1-AS1			MFRP	CLCA2
																								CCDC9															DHX30			LOC100289511			JAM3	HS2ST1
																								IRF2BP1															SACM1L			OTX2OS1			BCO2	PDE4DIP
																								FGF21															SCAP			LOC100506321			TMPRSS13	DNAJC6
																								SNORD35A															LAMB2P1			SYNJ2BP-COX16			DCUN1D5	LRIG2
																								SNORD34															EXOSC7			CHURC1-FNTB			KIAA1826	LPPR4
																								SNORD33															PDZRN3			MIR4505			KIRREL3	RBM8A
																								SNORD32A															CLASP2			MIR4708			BUD13	INSL5
																								ZNF285															RAD54L2			MIR4709			TMEM25	PIGK
																								SIGLEC7															FRMD4B			MIR4706			RPUSD4	TSPAN2
																								LYPD3															STAB1			HIF1A-AS2			TBRG1	INADL
																								BBC3															GPD1L						UBASH3B	BCAS2
																								DKKL1															NBEAL2						DIXDC1	WARS2
																								SIGLEC9															FAM208A						ZC3H12C	CEPT1
																								GPR77															KLHL18						GLB1L2	PIAS3
																								DHDH															LARS2						ESAM	VAV3
																								SLC6A16															RYBP						ALKBH8	HBXIP
																								STRN4															NAT6						FDXACB1	IFI44
																								GLTSCR2															FBXL2						C11orf52	POLR3C
																								GLTSCR1															ABHD14A						VPS26B	TXNIP
																								EHD2															POC1A						GLB1L3	AP4B1
																								KLK14															CNOT10						TIRAP	PHTF1
																								KLK12															TMEM158						CARD16	AHCYL1
																								SHANK1															NDUFAF3						C1QTNF5	WDR3
																								NOSIP															MYRIP						PANX3	MAN1A2
																								HSD17B14															PTPN23						APOA5	IFI44L
																								VRK3															DNAH1						TMEM45B	DNAJB4
																								PTOV1															HIGD1A						C11orf93	ADAM30
																								TRPM4															LRIG1						PIH1D2	CD160
																								QPCTL															SUSD5						FAM55A	GLMN
																								FAM83E															ERC2						FAM55B	HHLA3
																								RASIP1															APPL1						AMICA1	DDX20
																								TMEM160															GNL3						KBTBD3	CLCA4
																								PIH1D1															FOXP1						CWF19L2	MTF2
																								ATP5SL															RBMS3						KDELC2	NTNG1
																								C19orf73															SPCS1						LAYN	WDR47
																								PNMAL1															SETD2						TTC36	USP33
																								TMEM143															PRSS50						PATE1	CLCC1
																								KLK15															RBM15B						C11orf65	SLC35D1
																								SMG9															GMPPB						ADAMTS15	LPHN2
																								IRGC															ARHGEF3						MPZL3	KIAA1107
																								CABP5															VILL						C11orf45	ZCCHC11
																								SPHK2															ABHD5						HYLS1	USP24
																								EXOSC5															DYNC1LI1						TMEM218	ITGB3BP
																								MEIS3															C3orf18						SLC37A2	SLC35A3
																								CEACAM19															SS18L2						OR8B12	LRRC8B
																								SLC17A7															SHISA5						OR8G5	LPAR3
																								CD177															ZDHHC3						OR10G8	DDAH1
																								RCN3															ZMYND10						OR10G9	SSBP3
																								PNMAL2															TEX264						OR10S1	NBPF14
																								PRR12															CCDC72						OR6T1	RWDD3
																								PLEKHA4															ZNF589						OR4D5	PARS2
																								MARK4															HEMK1						TBCEL	ZZZ3
																								SCAF1															IP6K2						TMEM136	ACOT11
																								TSKS															SFMBT1						SPATA19	SERBP1
																								DMRTC2															NCKIPSD						HEPACAM	PTPN22
																								ELSPBP1															PHF7						OAF	PHGDH
																								LIN7B															TLR9						ANKK1	AK5
																								HIF3A															LZTFL1						RNF214	SNORA66
																								ZNF574															P4HTM						LOC283143	SNORD45B
																								TRAPPC6A															SLC6A20						BCL9L	SNORD45A
																								FKRP															IL17RD						FOXR1	FOXD3
																								ZNF576															C3orf75						CCDC153	CHIA
																								TBC1D17															SNRK						OR8D1	RNF115
																								GEMIN7															QRICH1						OR8D2	ANGPTL3
																								MYH14															PXK						OR8B4	GPSM2
																								FUZ															CMTM6						KIRREL3-AS3	ALG6
																								OPA3															SLC25A38						LOC283174	SLC25A24
																								B9D2															ULK4						LOC283177	DNTTIP2
																								RSPH6A															FEZF2						CCDC84	TMED5
																								MED25															EBLN2						TMEM225	BOLA1
																								BCL2L12															ANO10						OR8D4	TXNDC12
																								TEX101															DALRD3						C11orf53	TNNI3K
																								GRWD1															SHQ1						LOC341056	SH3GLB1
																								CCDC8															PBRM1						C11orf34	HAO2
																								ZNF541															CHDH						BSX	ACP6
																								SYT3															IL17RB						OR6X1	MRPL37
																								AKT1S1															CACNA2D3						OR6M1	HOOK1
																								CNFN															DCP1A						OR10G4	SNX7
																								SNORD35B															GLT8D1						OR10G7	GPR89B
																								C19orf48															ZNF167						OR8B3	TRIM33
																								CEACAM21															LMOD3						OR8A1	DPH5
																								CCDC97															SEMA3G						C11orf87	HSPB11
																								EXOC3L2															KIF15						C11orf92	GPR88
																								CTU1															ADAMTS9						C11orf88	YIPF1
																								CCDC114															PCBP4						MIR100HG	CCDC76
																								DKFZp434J0226															ABHD6						PATE2	L1TD1
																								ACPT															LRTM1						PATE4	RSBN1
																								CGB5															C3orf14						FLJ39051	ZNHIT6
																								CGB7															KIAA1143						SNX19	LEPROT
																								LRRC4B															HHATL						MIRLET7A2	GIPC2
																								CGB8															WDR48						MIR100	GDAP2
																								GNG8															SELK						MIR125B1	FAM46C
																								FAM71E1															PROK2						MIR34B	PALMD
																								PTH2															RNF123						MIR34C	FNBP1L
																								SIGLEC11															KIF9						DDI1	ST7L
																								CGB1															CSRNP1						BLID	C1orf123
																								CGB2															GORASP1						CARD17	TTC22
																								LMTK3															CDCP1						LINC00167	PRPF38B
																								ZNF526															CCDC71						HEPN1	LRRC8D
																								CEACAM20															NT5DC2						LOC643733	PRMT6
																								JOSD2															SLC26A6						LOC643923	RAVER2
																								IZUMO2															CAMKV						CLDN25	ECHDC2
																								CPT1C															LRRC2						LOC649133	FGGY
																								ALDH16A1															FYCO1						RPL23AP64	MCOLN3
																								NTN5															CCDC51						LOC100128239	SLC22A15
																								IRGQ															THOC7						LOC100132078	RNPC3
																								ZNF428															WDR82						PATE3	LRRC40
																								VSIG10L															RTP3						LOC100288077	DEPDC1
																								PPM1N															ID2B						LOC100288346	TMEM48
																								KLC3															ATRIP						BACE1-AS	LRIF1
																								IGSF23															NICN1						MIR4301	CTTNBP2NL
																								LYPD4															MON1A						MIR3167	FAM212B
																								CCDC155															KBTBD8						LOC100499227	GNG12
																								DACT3															ABHD14B						MIR3656	CCBL2
																								SIX5															C3orf39						CASP12	TMEM167B
																								IGFL2															DCLK3						LOC100507392	OLFML3
																								ZNF296															UCN2						LOC100526771	FAM91A2
																								DEDD2															ZNF502						HSPB2-C11orf52	AMIGO1
																								ZNF114															RFT1						FXYD6-FXYD2	ODF2L
																								SPACA4															ZBTB47						MIR4697	KIAA1324
																								CADM4															ACTR8						MIR4493	LRRC7
																								C19orf76															CMTM7						MIR4491	CACHD1
																								PRR24															OSBPL10						MIR4492	MIER1
																								NAPSB															SLC25A26						MIR4693	PTBP2
																								IL4I1															ZNF501						LOC100652768	DNASE2B
																								PRR19															GPR62							DMRTB1
																								TMEM145															FAM3D							ELTD1
																								CXCL17															LYZL4							HIAT1
																								LOC284344															KBTBD5							RBM15
																								ZNF575															TRIM71							DCLRE1B
																								LYPD5															TMEM42							SELRC1
																								ZNF283															IQCF1							WDR77
																								PPP1R37															GLYCTK							DLEU2L
																								NKPD1															PPM1M							EPS8L3
																								TPRX1															C3orf49							VTCN1
																								MAMSTR															SNTN							ZYG11B
																								IZUMO1															SYNPR							TTLL7
																								C19orf63															C3orf45							WDR78
																								MGC45922															ASB14							RPAP2
																								KLK9															FAM19A4							DENND2D
																								SIGLECP3															CCDC12							WLS
																								C19orf75															PPP4R2							RPF1
																								MYPOP															CMTM8							SIKE1
																								NANOS2															CCDC13							TRIM45
																								ZNF404															XIRP1							ANKRD13C
																								ZNF284															PRICKLE2							VANGL1
																								C19orf81															TTC21A							ST6GALNAC5
																								ZNF233															C3orf67							GPR61
																								B3GNT8															KCTD6							TM2D1
																								IGFL1															KLHDC8B							REG4
																								CEACAM22P															STT3B							SYDE2
																								CEACAM16															LOC201617							ZNF644
																								BLOC1S3															DNAH12							LRRC8C
																								LOC388553															PDE12							SGIP1
																								IGFL3															FAM116A							POLR3GL
																								LOC390940															CADM2							PROK1
																								SIGLEC16															ZNF620							EFCAB7
																								FLJ26850															ALS2CL							PSRC1
																								IGLON5															TMIE							ATP1A1OS
																								MIR150															C3orf64							ATG4C
																								PSG8															FBXW12							PRPF38A
																								MIR330															ENTPD3-AS1							FAM40A
																								IGFL4															ZNF619							DOCK7
																								ASPDH															ZNF621							ZNF697
																								KLKP1															CCDC66							BTF3L4
																								TMEM91															C3orf23							NEXN
																								PSG10P															ZNF660							DNAJA1P5
																								PHLDB3															FLJ39534							KTI12
																								SEC1															LOC285401							HENMT1
																								SNORD23															EIF4E3							MYSM1
																								SNORD88A															CCDC36							GNRHR2
																								SNORD88B															C3orf35							OSBPL9
																								SNORD88C															GADL1							OMA1
																								MIR642A															PRSS42							LRRC42
																								RPL13AP5															ZNF860							GBP4
																								CCDC61															ZNF445							GBP5
																								MIR769															SPATA12							SSX2IP
																								SNAR-G1															C3orf77							OLFM3
																								SNAR-F															C3orf62							WDR63
																								SNAR-A1															TMEM110							MAB21L3
																								SNAR-A2															PRSS45							HIST2H3C
																								SNAR-A12															AMIGO3							SLC44A3
																								BSPH1															ZNF662							ATXN7L2
																								SNAR-A3															CDHR4							C1orf194
																								SNAR-A5															FAM212A							ASB17
																								SNAR-A7															IQCF2							TYW3
																								SNAR-A11															IQCF5							C1orf173
																								SNAR-A9															MUSTN1							LRRIQ3
																								SNAR-A4															IQCF3							TCEANC2
																								SNAR-A6															LOC401074							PODN
																								SNAR-A8															MIRLET7G							LRRC39
																								SNAR-A13															MIR128-2							C1orf87
																								SNAR-A10															MIR135A1							LIX1L
																								SNAR-B2															MIR138-1							HSD3BP4
																								SNAR-C2															MIR191							DRAM2
																								SNAR-C4															MIR26A1							C1orf88
																								SNAR-E															FAM19A1							C1orf162
																								SNAR-C5															FLJ33065							SYT6
																								SNAR-B1															TMEM89							SAMD13
																								SNAR-C1															IQCF6							C1orf52
																								SNAR-C3															C3orf78							TMEM56
																								SNAR-D															LOC440970							NBPF4
																								SNAR-G2															MIR425							UBE2U
																								SRRM5															SNORA6							HFE2
																								C19orf69															TMPPE							ANKRD35
																								SNAR-A14															LOC644714							SLC30A7
																								LOC100287177															LOC645206							GLIS1
																								LOC100289650															SPINK8							MGC27382
																								LOC100379224															C3orf71							IL23R
																								MIR3191															LOC646498							RP11-165H20.1
																								MIR3190															FLJ20518							DENND2C
																								MIR320E															SNORD19							GBP6
																								MIR4324															FAM86DP							LPPR5
																								MIR4323															SNORD69							FNDC7
																								MIR642B															MIR548A2							FLJ40434
																								LOC100505495															MIR564							C1orf177
																								LOC100505622															GXYLT2							KANK4
																								LOC100505681															FAM198A							SASS6
																								LOC100505715															CCR2							PPIAL4A
																								LOC100505812															ESRG							HFM1
																								LOC100506012															SNORD19B							UBL4B
																								LOC100506033															C3orf74							PDIA3P
																								LOC100506068															LOC100128640							ALG14
																								LOC100507003															NRADDP							LINC00466
																								APOC4-APOC2															ZNF717							C1orf168
																								MIR4749															LOC100132146							TMEM61
																								MIR4750															BSN-AS2							CDCP2
																								MIR4531															PRSS46							CC2D1B
																								MIR4751															LOC100287879							NBPF11
																																							FRG2C							NUDT17
																																							MIR1284							TCTEX1D1
																																							MIR1324							SPAG17
																																							MIR1226							HIPK1
																																							MIR711							SLC44A5
																																							MIR3136							AKR7A2P1
																																							MIR4272							EPHX4
																																							MIR4271							AKNAD1
																																							MIR4273							MCOLN2
																																							MIR3938							COL24A1
																																							KRBOX1							PCSK9
																																							IQCF4							ST6GALNAC3
																																							LOC100506994							NEGR1
																																							LOC100507062							MAGI3
																																							ADAMTS9-AS2							FAM19A3
																																							ABHD14A-ACY1							NBPF15
																																							TMEM110-MUSTN1							FAM102B
																																							MIR4793							SYPL2
																																							MIR4787							CYB561D1
																																							MIR4444-1							ANKRD34A
																																							MIR4443							ZNF326
																																							LOC100652759							BTBD8
																																							LUST							HIST2H2AB
																																														PPM1J
																																														HIST2H3A
																																														HIST2H2BC
																																														HIST2H2BA
																																														FAM151A
																																														LOC339524
																																														CCDC18
																																														MYBPHL
																																														BARHL2
																																														HSP90B3P
																																														NBPF7
																																														FAM159A
																																														HEATR8
																																														FAM73A
																																														LOC375010
																																														LDLRAD1
																																														GBP7
																																														C1orf146
																																														FAM69A
																																														SLC6A17
																																														NOTCH2NL
																																														FLJ39739
																																														LOC388692
																																														UOX
																																														FRRS1
																																														C1orf141
																																														GBP1P1
																																														FLJ27354
																																														MIR137HG
																																														NBPF9
																																														MIR101-1
																																														MIR137
																																														MIR186
																																														MIR197
																																														LHX8
																																														C1orf180
																																														ZYG11A
																																														FLJ31662
																																														LOC440600
																																														BCL2L15
																																														HIST2H2BF
																																														PGCP1
																																														GEMIN8P4
																																														RBMXL1
																																														HIST2H4B
																																														CYB5RL
																																														SRG7
																																														CYMP
																																														LOC643441
																																														LOC644242
																																														PPIAL4G
																																														PPIAL4D
																																														LOC645166
																																														LOC646626
																																														EMBP1
																																														SRGAP2P2
																																														LOC648740
																																														NBPF6
																																														PPIAL4B
																																														LOC653513
																																														GPR89A
																																														PPIAL4C
																																														HIST2H3D
																																														FAM72B
																																														SCARNA2
																																														SNORD45C
																																														MIR548D1
																																														MIR553
																																														HIST2H2AA4
																																														FAM72D
																																														LOC728855
																																														LOC728875
																																														NBPF24
																																														GPR89C
																																														NBPF16
																																														PDZK1P1
																																														PPIAL4F
																																														LOC728989
																																														HSD52
																																														LOC729970
																																														LOC729987
																																														PPIAL4E
																																														PFN1P2
																																														MIR942
																																														MIR760
																																														LOC100128787
																																														LOC100129046
																																														LOC100129138
																																														LOC100129269
																																														LOC100129620
																																														LOC100130000
																																														LOC100131060
																																														LOC100131564
																																														NBPF10
																																														FCGR1C
																																														ZRANB2-AS1
																																														LOC100286793
																																														LOC100287722
																																														LOC100289178
																																														LOC100289211
																																														MIR320B1
																																														MIR1262
																																														MIR761
																																														MIR3117
																																														MIR4256
																																														MIR3671
																																														MIR548AA1
																																														LOC100505768
																																														LOC100506343
																																														LOC100507564
																																														LOC100507634
																																														FPGT-TNNI3K
																																														HEATR8-TTC4
																																														TMEM56-RWDD3
																																														MIR4422
																																														MIR4781
																																														MIR4794
																																														MIR4711
																																														MIR2682
																																														MIR4423
																																														NEGR1-IT1
																																														ZRANB2-AS2
[truncated: 6 more columns]
